# Supplementary material for: IQGAP1 and IQGAP2 are Reciprocally Altered in Hepatocellular Carcinoma
Source: BMC Gastroenterol. 2010 Oct 26;10:125. doi: 10.1186/1471-230X-10-125 (PMC2988069; doi:10.1186/1471-230X-10-125)
Supplement: Additional file 3 — Iqgap2 promoter methylation summary. [file 1471-230X-10-125-S3.XLS]

## Sheet: Main summary
Raw Data
Position, bp	-151	-138	-128	-124	-110	-107	-100	-93	-89	-87	-84	-81	-76	-67	-65	-52	-42	-40	-33	-31	-26	-22	-14	-8	-6	Average
CpG Site Number	1	2	3	4	5	6	7	8	9	10	11	12	13	14	15	16	17	18	19	20	21	22	23	24	25
Normal	2	5.36	5.34	2.11	1.48	1.44	2.36	2.78	2.12	1.35	1.64	1.72	1.57	2.6	1.74	2.06	5.52	3.38	2.88	16.43	6.23	2.85	4.15	7.2	3.03	3.5736
Normal	1.76	4.83	3.52	2.08	1.33		2.12	1.82	1.75	1.6	0.97	1.67	0.99	4.3	2.53	0.86	2.32	2.02	2.13	1.52	3.3	1.07	3.18	3.15	1.96	2.19917
Normal	2.6	4.87	26.65	3.34	0.76	1.11	1.59	2.4	1.49	0.94	0.9	0.95	1.55	2.84	1.13	1.73	3.68	3.74	3.45	2.09	5.52	2.03	5.17	6.42	3.26	3.6084
Normal	2.94	7.89	8.46	2.36	1.27	1.47	2.2	2.32	1.82	1.37	1.42	1.2	1	4.23	1.37	2.09	5.95	3.57	3.64	1.86	6.44	2.31	9.31	8.56	4.07	3.5648
Normal	3.23	6.82	17.92	2.57	3.27	1.53	2.43	2.6	2.37	1.51	1.36	1.31	1.12	2.4	1.29	1.5	3.32	2.23	2.16	1.9	3.39	1.33	4.79	4.05	23.17	3.9828
Normal	2.81	5.62	4.68	1.84	1.3	1.79	2.4	2.52	1.95	1.42	1.45	1.3	1.2	2.75	1.73	1.46	3.62	2.06	2.49	1.85	3.31	1.33	5.58	3.99	4.84	2.6116
Adenoma	3.46	4.8	3.42	2.2	0.77	0.85	1.76	1.08	1.7	0.98	0.85	0.8	0.82	1.73	0.76	0.85	2.37	2.12	3.19	0.78	4.63	0.84	4.36	4.45	1.56	2.0452
Adenoma	1.27	3.28	3.03	1.48	1.47	1.8	2.41	2.28	3.06	1.69	3.82	1.6	1.53	2.95	1.31	2.94	6.58	9.84	2.4	1.42	7.15	1.56	4.37	6.13	2.94	3.1324
Adenoma	1.09	2.64	2.53	1.15	0.65	1	2.1	1.89	1.46	1.24	1.07	1.15	1.49	2.19	1.09	0.61	1.8	1.72	1.54	1.34	2.71	1.3	2.55	2.99	1.75	1.642
Cirrhosis	2.4	6.98	6.87	3	1.08	0.91	2.04	1.84	1.62	1.27	1.1	1.25	0.75	2.13	1.07	1.81	4.6	3.88	65.61	8.15	8.86	1.78	8.9	11.17	3.32	6.0956
Cirrhosis	2.49	10.07	5.62	1.82	1.25	1.43	2.03	2.17	1.96	1.32	1.12	1.14	1.01	30.56	1.62	1.57	3.07	2.62	2.1	1.11	4.58	4.29	33.55	6.72	2.97	5.1276
Cirrhosis	2.96	7.25	7.54	3.3	1.02	0.97	2.09	2.56	2.09	1.73	1.97	1.74	0.96	3.45	2.17	0.81	2.44	2.98	1.73	2.23	3.92	1.34	5.05	4.13	2.38	2.7524
Cirrhosis	1.97	6.15	4.37	1.66	0.81	0.78	1.34	1.66	1.38	1.11	1.07	1.08	0.66	2.03	1.33	1.08	16.12	3.77	2.19	1.46	3.79	1.37	2.99	4.04	2.16	2.6548
Cirrhosis	1.78	5.57	3.96	1.74	2.42	1.74	1.89	2.65	1.45	1.99	3.25	1.15	1.03	2.03	1.48	1.39	4.77	4.25	2.1	1.36	5.01	2.18	3.88	4.86	4.45	2.7352
Cirrhosis	1.69	4.05	2.85	1.53	0.71	0.94	1.5	1.92	1.42	1.17	1.43	1.29	1.22	3.28	1.29	1.21	3.39	3.04	1.71	1.1	4.34	1.55	6.2	4.58	2.91	2.2528
Cirrhosis	1.34	4.21	3.15	1.37	0.63	0.87	1.74	1.76	1.23	1.1	0.8	1.12	0.91	19.94	1.16	0.56	5.38	2.57	4.6	1.78	4.56	1.43	3.89	4.55	2.16	2.9124
Cirrhosis	1.71	3.81	2.9	1.19	0.67	0.94	1.6	1.59	1.21	0.99	1.01	0.89	0.85	1.76	0.99	0.93	2.21	1.96	1.54	1.18	3.19	1.35	3.04	3.35	1.98	1.7136
Carcinoma	1.77	5.87	4.8	1.81	1.22	0.98	2.55	2.73	2.45	1.89	1.32	1.9	1.07	2.58	1.99	0.98	2.46	2.22	1.62	1.1	4.21	1.42	3.6	5.02	2.58	2.4056
Carcinoma	2.07	6.99	5.9	2.64	0.98	1.04	2.41	2.41	1.97	1.42	1.05	1.4	0.67	2.29	1.53	1.62	3.53	2.54	2.49	1.68	4.99	2.06	4.58	5.47	1.94	2.6268
Carcinoma	1.84	4.64	4.13	2.2	0.99	1.23	2.22	2.59	1.99	1.75	1.99	22.33	4.22	5.79	2.09	1.19	2.75	2.51	1.62	1.32	3.51	1.26	3.96	3.58	2.5	3.368
Carcinoma	1.88	4.66	3.86	1.38	0.91	0.94	2.26	2.21	2.11	17.44	1.31	1.3	1.63	2.42	1.36	0.95	2.86	2.18	2.34	1.68	3.93	1.75	3.89	4.66	2.35	2.8904
Carcinoma	2.57	5.53	4.05	1.5	4.45	4.38	5.04	10.62	1.77	1.27	1.15	1.43	2.22	1.99	1.32	0.84	2.2	2.36	1.47	3.62	2.81	1.67	2.44	2.92	1.64	2.8504
Carcinoma	2.26	5.09	4.76	1.95	1.31	0.89	2.36	3.31	1.71	1.63	2.1	1.77	1.25	3.42	1.71	0.96	3.08	2.85	1.91	1.46	4.83	1.47	5.31	4.9	2.39	2.5872
Carcinoma	2.2	4.26	4.43	44.04	1.66	1.38	2.06	2.99	1.81	1.47	1.51	1.12	0.93	3.31	1.34	1.22	3.31	2.3	2.33	1.75	3.91	1.57	5.37	3.7	2.27	4.0896
Carcinoma	1.62	5.37	4.83	1.83	0.73	0.94	1.6	1.81	1.44	2.54	1.2	1.12	0.88	1.89	1.78	0.85	2.42	2.01	1.91	2.31	3.59	8.05	6.87	4.26	2.15	2.56
Carcinoma	1.98	6.42	4.58	1.56	0.79	1.6	2.05	2.22	1.57	1.2	1.42	1.16	0.9	1.98	1.21	1.22	2.86	2.33	2.39	1.52	3.73	1.6	3.93	5.11	2.6	2.3172
Carcinoma	2	4.68	3.62	1.43	0.58	0.79	2	1.9	1.67	1.1	1.34	0.88	1.41	1.85	0.86	0.86	2.14	2.66	1.52	1.31	4.11	1.43	3.03	3.74	1.98	1.9556
Carcinoma	8.32	6.11	5.59	2.91	1.05	1.28	2.66	1.95	1.54	1.5	1.16	1.24	1.17	8.79	1.36	2.06	4.57	4.31	9.52	2.91	6.73	2.36	6.12	8.35	4.14	3.908
Carcinoma	1.95	4.52	4.73	2.92	1.1	1.04	2.38	2.12	1.92	1.44	1.61	1.6	1.07	2.5	1.37	1.56	3.31	3.16	2.88	1.81	4.95	1.94	4.16	5.86	3.09	2.5996
Carcinoma	2.1	4.33	4.67	3.2	1.2	2.44	2.4	2.59	2.42	2.02	1.28	2.34	5.8	3.02	1.82	1.65	7.9	3.31	3	1.94	5.17	1.77	4.39	5.79	3.33	3.1952
Carcinoma	3.95	6.16	7.4	1.68	1.16	1.64	2.21	2.34	1.77	1.2	1.27	1.56	2.56	2.22	1.26	1.93	2.96	4.26	2.19	1.7	4.25	1.23	4.17	2.58	2.28	2.6372
Carcinoma	13.58	11.57	11.86	3.18	0.69	1.25	1.86	2.36	1.74	0.87	1.09	0.81	0.71	1.89	0.95	2.99	5.47	8.53	6.41	17.83	7.27	2.35	4.44	8.76	2.23	4.8276
Carcinoma	1.4	5.27	3.67	1.69	1	1.3	2.09	2.17	2.17	1.53	6.47	1.31	1.3	1.67	1.33	1.19	4.07	4.91	2.07	2.74	3.62	1.87	7.39	5.04	2.53	2.792
Carcinoma	5.39	14.12	15.61	4.83	1.83	2.21	2.88	1.8	3.45	1.9	1.68	0	0	3.15	1.82	2.44	5.93	4.91	3.94	2.41	7.2	2.84	9.19	11.58	5.78	4.6756
Frozen Normal	1.24	3.21	2.24	1.01	0.59	1.26	1.23	1.62	1	1	1.48	0.82	0.99	1.69	0.65	0.78	1.94	2.11	1.34	0.86	2.35	0.76	2.69	1.99	1.28	1.4452
Frozen Normal	1.13	2.59	2.2	1.33	0.83	1.18	1.7	1.23	0.76	0.81	1.38	0.91	1.18	2	0.84	0	1.75	1.59	1.21	0.64	1.91	0.52	57.41	0	1.39	3.4596
Frozen Normal	1.26	3.35	2.5	0	0.67	1.25	1.78	1.71	1.12	0.95	1.67	1.23	1.03	1.74	1.53	1.06	2.49	2.08	1.37	1.18	2.1	5.52	2.16	1.67	3.45	1.7948
Frozen Carcinoma	1.05	2.37	1.87	0.97	0.68	0.5	1.32	1.32	1.13	0.72	1.73	0.95	1.1	1.4	0.83	0.79	2.04	2.47	1.35	1.09	2.45	1.17	2.68	2.13	1.43	1.4216
Frozen Carcinoma	1.29	2.51	1.98	1.06	0.62	1.05	1.18	1.38	1.02	0.73	1.34	0.77	0.97	1.51	0.69	0	2.49	2.06	1.57	1.38	1.73	0.79	2.65	1.74	1.34	1.354
HepG2 Cell Line	1.58	3.2	2.69	1.52	0.81	0.91	1.44	1.55	1.29	1.04	1.81	1.09	0.83	1.74	0.96	0.88	2.05	2.4	1.14	1.17	2.05	0.92	2.21	1.89	1.28	1.538
Hep3B Cell Line	1.3	2.2	2.06	1.02	0.95	1.11	1.68	1.57	1.33	0.91	1.68	1.13	1.16	1.97	0.99	0.63	1.79	1.76	1.29	1.15	1.48	0.79	2.12	1.16	1.01	1.3696
Kato III Cell Line	1.94	6.54	15.95	8.68	21.23	15.76	5.41	8.94	22.73	10.81	22	9.11	24.61	24.01	18.37	2.52	3.65	2.67	1.59	1.59	3.65	1.89	19.57	15.8	19.43	11.538
Kato III Cell Line	3.66	10.12	20.78	10.55	23.28	17.96	19.56	9.38	24.39	11.29	25.07	9.29	25.21	26.23	19.68	3.09	4.57	4.16	2.36	2.06	5	2.81	21.46	19.56	20.59	13.6844
Kato III Cell Line	3.96	11.16	21.48	7.35	18.51	14.35	16.81	9.02	21.15	9.34	21.52	11.01	18.18	23.24	17.54	3.33	4.14	3.54	2.07	1.62	4.01	2.24	18.72	15.47	18.59	11.934
Kato III Cell Line	3.59	5.12	25.54	8.46	24.74	18.36	20.34	34.28	27.13	12.23	26.77	19.02	20.9	28.59	21.28	3.19	7.59	2.66	1.46	1.43	5.09	3.61	23.04	2.19	21.28	14.7156
Kato III Cell Line	3.96	11.16	21.48	7.35	18.51	14.35	16.81	9.02	21.15	9.34	21.52	11.01	18.18	23.24	17.54	3.33	4.14	3.54	2.07	1.62	4.01	2.24	18.72	15.47	18.59	11.934
Kato III Cell Line	3.46	13.75	23.5	7.65	18.05	16.29	17.5	9.15	22.16	8	26.4	6.73	13.27	24.58	17.8	2.93	6.01	3.15	1.84	1.64	4.72	3.3	21.13	18.06	16.1	12.2868
Average Data
Position, bp	-151	-138	-128	-124	-110	-107	-100	-93	-89	-87	-84	-81	-76	-67	-65	-52	-42	-40	-33	-31	-26	-22	-14	-8	-6	Average
CpG Site Number	1	2	3	4	5	6	7	8	9	10	11	12	13	14	15	16	17	18	19	20	21	22	23	24	25
Normal (N=6)	2.55667	5.89833	11.095	2.38333	1.56833	1.468	2.18333	2.40667	1.91667	1.365	1.29	1.35833	1.23833	3.18667	1.63167	1.61667	4.06833	2.83333	2.79167	4.275	4.69833	1.82	5.36333	5.56167	6.72167	3.25185
Adenoma (N=3)	1.94	3.57333	2.99333	1.61	0.963333	1.21667	2.09	1.75	2.07333	1.30333	1.91333	1.18333	1.28	2.29	1.05333	1.46667	3.58333	4.56	2.37667	1.18	4.83	1.23333	3.76	4.52333	2.08333	2.2732
Cirrhosis (N=8)	2.0425	6.01125	4.6575	1.95125	1.07375	1.0725	1.77875	2.01875	1.545	1.335	1.46875	1.2075	0.92375	8.1475	1.38875	1.17	5.2475	3.13375	10.1975	2.29625	4.78125	1.91125	8.4375	5.425	2.79125	3.28055
Carcinoma (N=17)	3.34588	6.21118	5.79353	4.75	1.27353	1.49	2.41353	2.83059	1.97059	2.48059	1.70294	2.54529	1.63471	2.98588	1.47647	1.44176	3.63647	3.37353	2.91824	2.88765	4.63588	2.15529	4.87294	5.37176	2.69294	3.07565
Frozen Normal (N=3)	1.21	3.05	2.31333	0.78	0.696667	1.23	1.57	1.52	0.96	0.92	1.51	0.986667	1.06667	1.81	1.00667	0.613333	2.06	1.92667	1.30667	0.893333	2.12	2.26667	20.7533	1.22	2.04	2.2332
Frozen Carcinoma (N=2)	1.17	2.44	1.925	1.015	0.65	0.775	1.25	1.35	1.075	0.725	1.535	0.86	1.035	1.455	0.76	0.395	2.265	2.265	1.46	1.235	2.09	0.98	2.665	1.935	1.385	1.3878
Kato III Cell Line (N=6)	3.42833	9.64167	21.455	8.34	20.72	16.1783	16.0717	13.2983	23.1183	10.1683	23.88	11.0283	20.0583	24.9817	18.7017	3.065	5.01667	3.28667	1.89833	1.66	4.41333	2.68167	20.44	14.425	19.0967	12.6821
